# Supplementary material for: Assessing the appropriateness of the Moving Epidemic Method and WHO Average Curve Method for the syndromic surveillance of acute respiratory infection in Mauritius
Source: PLoS One. 2021 Jun 3;16(6):e0252703. doi: 10.1371/journal.pone.0252703 (PMC8174728; doi:10.1371/journal.pone.0252703)
Supplement: S1 Data — (CSV) [file pone.0252703.s001.csv]

week	2012	2013	2014	2015	2016	2017	2018
1	0.082959	0.074713	0.082201	0.079876	0.099494	0.07201	0.081544
2	0.084911	0.076631	0.083788	0.08051	0.097621	0.069616	0.079503
3	0.100993	0.084075	0.090965	0.0889	0.10842	0.084963	0.086222
4	0.119185	0.095234	0.104926	0.096287	0.136899	0.097107	0.074947
5	0.101263	0.103615	0.121259	0.135545	0.157996	0.103146	0.099356
6	0.088716	0.109329	0.12068	0.152342	0.146043	0.090696	0.12404
7	0.0849	0.117948	0.130762	0.129586	0.133504	0.079914	0.132256
8	0.086167	0.125664	0.127849	0.125671	0.144623	0.085673	0.134451
9	0.081015	0.125829	0.132045	0.102051	0.145537	0.082467	0.139067
10	0.095724	0.132554	0.125047	0.081585	0.153846	0.09233	0.133046
11	0.112933	0.12821	0.135895	0.079058	0.142956	0.099028	0.145916
12	0.116148	0.128905	0.164042	0.087005	0.146915	0.102038	0.126104
13	0.117041	0.132052	0.189192	0.089441	0.137714	0.11281	0.140413
14	0.124087	0.142241	0.198966	0.090339	0.125584	0.112755	0.13055
15	0.130862	0.124756	0.179346	0.096997	0.102872	0.127949	0.132068
16	0.108469	0.109545	0.144953	0.098523	0.094437	0.111433	0.125138
17	0.116316	0.108331	0.137031	0.100781	0.095766	0.109991	0.121924
18	0.121361	0.123603	0.141749	0.098637	0.108761	0.121181	0.13466
19	0.126939	0.141993	0.152274	0.110538	0.136745	0.140222	0.134183
20	0.137737	0.158381	0.166217	0.117096	0.138463	0.153972	0.132903
21	0.146454	0.157474	0.187868	0.135217	0.145322	0.157617	0.145568
22	0.167841	0.163748	0.191371	0.140363	0.148485	0.203335	0.138822
23	0.173257	0.185519	0.174266	0.13201	0.149278	0.298512	0.143883
24	0.159457	0.172349	0.151382	0.128769	0.156411	0.234286	0.14114
25	0.164199	0.166791	0.152614	0.120539	0.162021	0.228128	0.141323
26	0.172243	0.160966	0.152492	0.129455	0.163558	0.206992	0.151168
27	0.193254	0.156336	0.147552	0.140459	0.181123	0.183713	0.140819
28	0.210401	0.16902	0.14576	0.150708	0.174658	0.18371	0.145291
29	0.201662	0.173483	0.134049	0.159392	0.166443	0.172998	0.14891
30	0.194064	0.170382	0.135161	0.159763	0.155882	0.159367	0.138236
31	0.171271	0.159272	0.131082	0.136837	0.138351	0.143465	0.124465
32	0.165304	0.151975	0.124315	0.129906	0.143574	0.148862	0.133662
33	0.150666	0.149435	0.130952	0.12157	0.148241	0.151246	0.134808
34	0.147794	0.143181	0.121948	0.11689	0.155243	0.15634	0.13618
35	0.145415	0.141499	0.127831	0.13845	0.182785	0.155323	0.139448
36	0.157173	0.149831	0.140207	0.153552	0.185503	0.175093	0.146849
37	0.164301	0.166713	0.156891	0.153564	0.182977	0.178691	0.155426
38	0.158121	0.16385	0.158984	0.162701	0.177707	0.180915	0.154691
39	0.159303	0.155966	0.155037	0.159557	0.173041	0.173077	0.147625
40	0.15301	0.165981	0.153128	0.16578	0.154861	0.189747	0.152344
41	0.152026	0.160867	0.146831	0.144115	0.149351	0.182173	0.142081
42	0.134595	0.164053	0.149982	0.141205	0.137217	0.158174	0.135266
43	0.122916	0.163812	0.136986	0.135861	0.122487	0.139653	0.128803
44	0.1063	0.144992	0.125674	0.117779	0.115462	0.142136	0.120991
45	0.110289	0.125869	0.122444	0.113853	0.112081	0.11803	0.107795
46	0.106128	0.112752	0.117946	0.11331	0.091977	0.120954	0.108769
47	0.097808	0.113854	0.102635	0.094224	0.088072	0.116958	0.102113
48	0.094787	0.10146	0.090257	0.093091	0.079006	0.101636	0.098836
49	0.087188	0.095721	0.081398	0.088114	0.078203	0.096906	0.097407
50	0.080347	0.086023	0.08593	0.077802	0.070794	0.08616	0.094141
51	0.071555	0.085619	0.072127	0.079904	0.070007	0.079456	0.093607
52	0.068359	0.093974	0.072668	0.083117	0.072443	0.08014	0.086205
