# Supplementary material for: Assessing the appropriateness of the Moving Epidemic Method and WHO Average Curve Method for the syndromic surveillance of acute respiratory infection in Mauritius
Source: PLoS One. 2021 Jun 3;16(6):e0252703. doi: 10.1371/journal.pone.0252703 (PMC8174728; doi:10.1371/journal.pone.0252703)
Supplement: S1 Code — (TXT) [file pone.0252703.s002.txt]

Stata code for Wilcoxon signed-rank test: signed-rank mean score 1= mean score 2
